# Supplementary material for: Comparative Effectiveness of Bivalent (Original/Omicron BA.4/BA.5) COVID-19 Vaccines in Adults
Source: Vaccines (Basel). 2023 Nov 11;11(11):1711. doi: 10.3390/vaccines11111711 (PMC10675676; doi:10.3390/vaccines11111711)
Supplement: Supplementary file 1 [file vaccines-11-01711-s001.zip]

Archive with 1 entries (1 files):
- vaccines-2671427-supplementary.pdf
